# Supplementary material for: Mixed Acinar Neuroendocrine Carcinoma of the Pancreas: Comparative Population-Based Epidemiology of a Rare and Fatal Malignancy in The United States
Source: Cancers (Basel). 2023 Jan 30;15(3):840. doi: 10.3390/cancers15030840 (PMC9913846; doi:10.3390/cancers15030840)
Supplement: Supplementary file 1 [file cancers-15-00840-s001.zip]

Archive with 1 entries (1 files):
- cancers-2164759-supplementary.pdf
